# Supplementary material for: Analysis of Teacher Self-Efficacy and Its Impact on Sustainable Well-Being at Work
Source: Behav Sci (Basel). 2024 Jul 4;14(7):563. doi: 10.3390/bs14070563 (PMC11274246; doi:10.3390/bs14070563)
Supplement: Supplementary file 1 [file behavsci-14-00563-s001.zip]

Archive with 1 entries (1 files):
- behavsci-2927592-supplementary.sav
